# Supplementary material for: Multimodal data integration to determine viral and innate immune kinetics in human airway epithelium
Source: PLoS Comput Biol. 2026 May 20;22(5):e1014248. doi: 10.1371/journal.pcbi.1014248 (PMC13245872; doi:10.1371/journal.pcbi.1014248)
Supplement: S1 Data — The data contains the different bulk and spatial measurements as used for analysis. (XLSX) [file pcbi.1014248.s014.xlsx]

## Sheet: SARS_D6_observation_data_PLOS2
index	Infected.Fraction	Infected.Cells	Total.Cells	Cluster.Abundance	Cluster.Size	Cluster.Size.SD	Area	Area.SD	Distance	Distance.SD	Neighbor_Count	Neighbor_Count.SD	Average.Apical.Density	Average.Apical.Density.SD	Average.Apical.Fraction	Average.Apical.Fraction.SD	Donor	Timepoint	ROI	Staining	Virus	Time	Genome.Copies.Scaled	IFN.Gamma.Particles	Rel.TEER
0	0.00381	9	2362	1	3	0	404	227.396	0	0	0.00254	0.058142	0.001944	0.00055	0.869751	0.066822	Donor6	10.0h	ROI1	Staining_ZO1	SARS	10	5.80326e+06	17616	0.932179
1	0.001335	3	2248	0	NA	NA	0	0	0	0	0	0	0.001863	0.000529	0.875616	0.069178	Donor6	10.0h	ROI2	Staining_ZO1	SARS	10	4.22927e+06	18416.7	0.889851
2	0.004773	12	2514	1	3	0	334	210.185	0	0	0.003978	0.079678	0.002094	0.000644	0.874982	0.062832	Donor6	10.0h	ROI3	Staining_ZO1	SARS	10	4.23505e+06	17030.1	0.940356
3	0.003986	10	2509	2	3.5	0.5	250	262.911	604.528	260.608	0.00558	0.112796	0.002063	0.000529	0.869981	0.059682	Donor6	10.0h	ROI4	Staining_ZO1	SARS	10	NA	14608.4	0.969216
4	0.000445	1	2249	0	NA	NA	0	NA	NA	NA	0	0	0.001858	0.000529	0.872321	0.069059	Donor6	10.0h	ROI5	Staining_ZO1	SARS	10	NA	17889.4	0.970659
5	0.001385	3	2166	1	3	0	307	490.317	0	0	0.00277	0.074381	0.00178	0.000535	0.877132	0.073995	Donor6	24.0h	ROI1	Staining_WGA	SARS	24	2.63761e+07	83490.4	0.835017
7	0.016052	27	1682	1	3	0	289.579	265.418	0	0	0.008323	0.108726	0.001492	0.000605	0.916088	0.085631	Donor6	24.0h	ROI2	Staining_WGA	SARS	24	5.52795e+07	69604.6	0.835979
8	0.006326	14	2213	1	11	0	1188.83	2141.86	0	0	0.017171	0.256279	0.001832	0.000562	0.88277	0.071308	Donor6	24.0h	ROI3	Staining_WGA	SARS	24	2.25184e+07	29119.1	1
9	0.006329	14	2212	1	5	0	297.786	209.151	0	0	0.006329	0.108231	0.001801	0.000493	0.878325	0.072594	Donor6	24.0h	ROI4	Staining_WGA	SARS	24	NA	28728.5	0.968254
6	0.002849	6	2106	0	NA	NA	0	0	0	0	0	0	0.001711	0.000498	0.875428	0.075499	Donor6	24.0h	ROI5	Staining_WGA	SARS	24	NA	42184.6	0.955748
10	0.007184	15	2088	2	3	0	301.4	288.609	488.137	232.041	0.004789	0.081744	0.001718	0.00049	0.879212	0.07659	Donor6	48.0h	ROI1	Staining_WGA	SARS	48	1.03058e+08	29060.5	0.774411
12	0.00469	10	2132	0	NA	NA	0	0	0	0	0	0	0.001743	0.000514	0.876064	0.074499	Donor6	48.0h	ROI2	Staining_WGA	SARS	48	2.208e+08	71752.9	0.746994
13	0.008011	18	2247	0	NA	NA	0	0	0	0	0	0	0.00181	0.000466	0.868168	0.069142	Donor6	48.0h	ROI3	Staining_WGA	SARS	48	1.77463e+08	50113.8	0.876383
14	0.054637	119	2178	17	5.41176	2.95175	995.012	1203.79	550.057	259.664	0.110193	0.555279	0.001798	0.000475	0.883831	0.074772	Donor6	48.0h	ROI4	Staining_WGA	SARS	48	NA	118664	0.891294
11	0.037563	82	2183	7	5.85714	2.16654	735.659	891.617	495.47	237.067	0.052222	0.364508	0.001771	0.000495	0.875906	0.074355	Donor6	48.0h	ROI5	Staining_WGA	SARS	48	NA	127042	0.942761
15	0.060682	121	1994	14	6.42857	3.15582	1010.81	1551.04	517.517	243.218	0.140421	0.663069	0.001706	0.000477	0.883786	0.078575	Donor6	72.0h	ROI1	Staining_ZO1	SARS	72	2.44431e+10	112902	0.176527
16	0.020418	43	2106	2	4	0	468.975	524.748	527.056	253.979	0.017094	0.178876	0.001785	0.00055	0.876474	0.073436	Donor6	72.0h	ROI2	Staining_ZO1	SARS	72	1.51964e+10	184069	0.270322
17	0.073457	150	2042	19	5.57895	3.76012	990.523	1377.65	548.148	255.204	0.140059	0.648189	0.001753	0.000558	0.88895	0.078256	Donor6	72.0h	ROI3	Staining_ZO1	SARS	72	2.02956e+10	118566	0.348244
18	0.053186	111	2087	10	7.4	4.05463	845.773	1506.34	514.833	245.189	0.110206	0.575266	0.001754	0.00054	0.886365	0.076566	Donor6	72.0h	ROI4	Staining_ZO1	SARS	72	NA	47926.4	0.491101
19	0.113047	253	2238	31	6.48387	4.16491	1133.77	1691.34	539.007	253.797	0.244861	0.815351	0.00189	0.000544	0.869951	0.066475	Donor6	72.0h	ROI5	Staining_ZO1	SARS	72	NA	57222.6	0.199615
